# Supplementary material for: Intracellular Vesicles as Reproduction Elements in Cell Wall-Deficient L-Form Bacteria
Source: PLoS One. 2012 Jun 6;7(6):e38514. doi: 10.1371/journal.pone.0038514 (PMC3368840; doi:10.1371/journal.pone.0038514)
Supplement: Table S1 — Overview of transformed species and conditions. Eight Listeria species and four Enterococcus species could be transformed to the L-form state. The used antibiotic (penicillin G, cephalosporidine, vancomycine and D-cycloserine are abbreviated as Pen, Cep, Van and Cyc, respectively) and concentrations (in µg ml−1) are indicated. Most of them could be repeatedly subcultivated, were actively growing and exhibited similar morphological characteristics. L. grayi subsp. murayi WS2283 L-forms needed a higher sucrose and MgSO4 concentration to be stabilized. In addition, Pen50 and Cep50 resulted only in a partial transition of the inoculum, while Van50 led to complete transition. Further subcultivation of L. grayi subsp. murayi WS2283 L-forms was unsuccessful and no multiplication was observed. L. rocourtiae sp. nov. [27] is penicillin resistant, but Van100 and Cyc500 were successfully applied for L-form transition. Some minor growth after subcultivation was observed for Van100, but they could not be continuously passaged. E. durans DSM20633T could be partially induced to the L-form state (mixed culture of large L-forms and enlarged, more spherical parental cells), but no L-form reproduction was observed. Species which could not be induced to the L-form state with our protocol include E. avium DSM20679, Bacillus subtilis 168, B. subtilis ATCC9372, Bacillus cereus DSM360, Streptococcus agalactiae GD9, Staphylococcus aureus ATCC6538, Staphylococcus epidermidis DSMZ 1798, Lactococcus lactis [28], Lactobacillus casei ATCC334 and Escherichia coli K-12. (XLSX) [file pone.0038514.s003.xlsx]

## Sheet: Sheet1
	Transition to	Successful antibiotics for transition	L-form multiplication	Sucrose	MgSO4
	L-form phenotype
Listeria monocytogenes 1042	Yes	Pen100, Cep100, Van25	Yes (but limited for Van25)	0.43 M	17.8 mM
Listeria innocua WS2260	Yes	Pen100	Yes	0.43 M	17.8 mM
Listeria grayi subsp. murayi WS2283	Yes	Pen50 (partially), Cep50 (partially), Van50	No	1.14 M	35.6 mM
Listeria seeligeri WS2399	Yes	Pen100	Yes	0.43 M	17.8 mM
Listeria welshmeri WS2416	Yes	Pen100	Yes	0.43 M	17.8 mM
Listeria ivanovii WS2257	Yes	Pen100	Yes	0.43 M	17.8 mM
Listeria marthii J3452	Yes	Pen100	Yes	0.43 M	17.8 mM
Listeria rocourtiae sp nov.	Yes	Van100, Cyc500	Limited for Van100	0.43 M	17.8 mM
Enterococcus faecalis ATCC19433	Yes	Pen100	Yes	0.43M	17.8 mM
Enterococcus faecium DSM20477	Yes	Pen100	Yes	0.43M	17.8 mM
Enterococcus hirae DSM20160	Yes	Pen100	Yes	0.43M	17.8 mM
Enterococcus durans DSM20633T	Yes	Cep100 (partially)	No	0.43M	17.8 mM
