# Supplementary material for: Intracellular Vesicles as Reproduction Elements in Cell Wall-Deficient L-Form Bacteria
Source: PLoS One. 2012 Jun 6;7(6):e38514. doi: 10.1371/journal.pone.0038514 (PMC3368840; doi:10.1371/journal.pone.0038514)
Supplement: Table S2 — Specific settings for each fluorophore. Excitation wavelength and emission spectrum are given for each fluorophore for single and double labeling experiments. (XLSX) [file pone.0038514.s004.xlsx]

## Sheet: Sheet1
Fluorophore	Excitation laser wavelength	Emission spectrum
GFP	488 nm	495-635 nm
CTC formazan	532 nm	565-740 nm
GFP (in presence of CTC formazan)	488 nm	495-565 nm
Rho123	488 nm	515-545 nm
CellTrace BODIPY TR methyl ester	532 nm	600-700 nm
